# Supplementary material for: Intravaginal Probiotics in Transition Dairy Cows: A Randomized Multi-Farm Field Trial on Health and Milk Production
Source: Vet Sci. 2026 Jun 18;13(6):595. doi: 10.3390/vetsci13060595 (PMC13307743; doi:10.3390/vetsci13060595)
Supplement: Supplementary file 1 [file vetsci-13-00595-s001.zip]

Archive with 1 entries (1 files):
- vetsci-4327078-supplementary.pdf
